# Supplementary material for: Investigating the Mechanisms of Hydrogen Embrittlement Resistance in Pre-Strained CoCrNi Medium-Entropy Alloy via Hydrogen Migration and Trapping Behavior
Source: Materials (Basel). 2026 Jul 13;19(14):3010. doi: 10.3390/ma19143010 (PMC13413590; doi:10.3390/ma19143010)
Supplement: Supplementary file 1 [file materials-19-03010-s001.zip]

Archive with 1 entries (1 files):
- materials-4366445-supplementary.pdf
